# Supplementary material for: Salt-Containing Recipes in Popular Magazines with the Highest Circulation in the United States Do Not Specify Iodized Salt in the Ingredient List
Source: Int J Environ Res Public Health. 2023 Mar 5;20(5):4595. doi: 10.3390/ijerph20054595 (PMC10002291; doi:10.3390/ijerph20054595)
Supplement: Supplementary file 1 [file ijerph-20-04595-s001.zip]

Archive with 1 entries (1 files):
- ijerph-2203216-supplementary.pdf
